# Supplementary material for: Antioxidant Activity, Stability in Aqueous Medium and Molecular Docking/Dynamics Study of 6-Amino- and N-Methyl-6-amino-L-ascorbic Acid
Source: Int J Mol Sci. 2023 Jan 11;24(2):1410. doi: 10.3390/ijms24021410 (PMC9862502; doi:10.3390/ijms24021410)
Supplement: Supplementary file 1 [file ijms-24-01410-s001.zip]

Archive with 1 entries (1 files):
- ijms-2092037-supplementary.pdf
